# Supplementary material for: Association between lipid-lowering drugs and allergic diseases: A Mendelian randomization study
Source: World Allergy Organ J. 2024 Apr 10;17(4):100899. doi: 10.1016/j.waojou.2024.100899 (PMC11017355; doi:10.1016/j.waojou.2024.100899)
Supplement: Multimedia component 1 [file mmc1.xlsx]

## Sheet: Table 1
Information of eQTL and GWAS summary data.
Characteristic	Resource	Sample size	Population ancestry	Reference	Data download
eQTL data
eQTL for HMGCR	eQTLGen Consortium	Whole blood: 31,684	Predominantly European	Võsa U, Claringbould A, Westra H-J, et al(2021): Large-scale cis- and trans-eQTL analyses identify thousands of genetic loci and polygenic scores that regulate blood gene expression.https://www.nature.com/articles/s41588-021-00913-z#citeas	https://www.eqtlgen.org/phase1.html
eQTL in PCSK9	GTExV8	Whole blood: 755	Predominantly European	GTEx Consortium, et al (2017): Genetic effects on gene expression across human tissues. https://www.ncbi.nlm.nih.gov/pubmed/29022597/	https://www.gtexportal.org/home/datasets
GWAS summary data
LDL cholesterol	UK Biobank	Number of Sample size: 440,546	European	Richardson T G, Sanderson E, Palmer T M, et al(2020).Evaluating the relationship between circulating lipoprotein lipids and apolipoproteins with risk of coronary heart disease: A multivariable Mendelian randomisation analysis.https://www.ncbi.nlm.nih.gov/pmc/articles/PMC7089422/	https://gwas.mrcieu.ac.uk/datasets/ieu-b-110/
Coronary heart disease	FinnGen biobank	Number of cases:43,518 Number of controls: 333,759	European		https://storage.googleapis.com/finngen-public-data-r9/summary_stats/finngen_R9_I9_CHD.gz
Allergic asthma (AA)	FinnGen biobank	Number of cases:9,631 Number of controls: 210,122	European		https://storage.googleapis.com/finngen-public-data-r9/summary_stats/finngen_R9_ALLERG_ASTHMA.gz
Allergic conjunctivitis (AC)	FinnGen biobank	Number of cases:20,958 Number of controls: 356,319	European		https://storage.googleapis.com/finngen-public-data-r9/summary_stats/finngen_R9_H7_ALLERGICCONJUNCTIVITIS.gz
Atopic dermatitis (AD)	FinnGen biobank	Number of cases:13,473 Number of controls: 336,589	European		https://storage.googleapis.com/finngen-public-data-r9/summary_stats/finngen_R9_L12_ATOPIC.gz
Allergic rhinitis (AR)	FinnGen biobank	Number of cases:11,009 Number of controls: 359,149	European		https://storage.googleapis.com/finngen-public-data-r9/summary_stats/finngen_R9_ALLERG_RHINITIS.gz
Allergic urticaria (AU)	FinnGen biobank	Number of cases:2,386 Number of controls: 364,583	European		https://storage.googleapis.com/finngen-public-data-r9/summary_stats/finngen_R9_L12_URTICA_ALLERG.gz
