# Supplementary material for: Association between lipid-lowering drugs and allergic diseases: A Mendelian randomization study
Source: World Allergy Organ J. 2024 Apr 10;17(4):100899. doi: 10.1016/j.waojou.2024.100899 (PMC11017355; doi:10.1016/j.waojou.2024.100899)
Supplement: Multimedia component 2 [file mmc2.xlsx]

## Sheet: Sheet 1
Information of genetic instrumental variants associated with LDL cholesterol located within 100 kb windows from gene HMGCR, PCSK9.
SNP	Chromosome	Base pair	Effect allele	Other allele	Effect allele frequency	beta	se	p value	F-statistic
HMGCR
rs75240579	5	74624484	T	C	0.048363	-0.0372115	0.00487202	2.19989e-14	58.3359
rs2006760	5	74562029	G	C	0.205486	0.03556	0.00261075	2.99985e-42	185.521
rs62366588	5	74664987	A	C	0.065948	-0.0271295	0.00433093	3.69999e-10	39.2393
rs141642272	5	74615209	C	G	0.026705	0.0532822	0.00653971	3.69999e-16	66.3815
rs55727654	5	74651864	A	G	0.14871	0.042154	0.0029315	6.89922e-47	206.775
rs111353455	5	74623949	A	G	0.085844	0.0243909	0.00372718	6.00067e-11	42.8248
rs2303152	5	74641707	A	G	0.101442	0.0333589	0.00345272	4.40048e-22	93.3471
rs116153450	5	74729433	A	C	0.04623	-0.0303618	0.00499242	1.2e-09	36.9856
rs12916	5	74656539	C	T	0.400537	0.0621175	0.00212705	1.69824e-187	852.85
rs17562727	5	74682474	C	T	0.027617	0.0394972	0.00635898	5.30005e-10	38.5796
rs80324692	5	74717761	T	C	0.081157	-0.0260509	0.00385694	1.39991e-11	45.6205
rs115845757	5	74563700	A	G	0.019	0.048608	0.00785612	6.1e-10	38.2824
rs17648121	5	74650106	T	C	0.029877	0.0619849	0.00619367	1.39991e-23	100.156
rs140092661	5	74682600	T	A	0.034128	0.0329927	0.00582168	1.5e-08	32.1173
rs12659331	5	74757657	C	A	0.054326	0.0251785	0.00459392	4.20001e-08	30.0395
rs72633963	5	74630829	A	G	0.1238	0.0564278	0.00316653	4.90004e-71	317.555
rs10051965	5	74560487	T	C	0.369925	0.0410063	0.00216518	5.40008e-80	358.685
rs35122945	5	74610293	C	A	0.067368	-0.0281057	0.00423755	3.29989e-11	43.9905
rs4703665	5	74602898	C	T	0.848709	0.0244938	0.00297742	1.9002e-16	67.6756
PCSK9
rs6691964	1	55433978	A	G	0.092472	-0.0234719	0.00358388	5.79963e-11	42.8933
rs556369867	1	55491135	T	C	0.330585	0.0175746	0.00243048	4.79954e-13	52.2862
rs72909541	1	55494301	T	C	0.046097	-0.0334061	0.00501479	2.70023e-11	44.3758
rs150119739	1	55520938	A	G	0.045318	0.0452728	0.00520209	3.19963e-18	75.7389
rs7525503	1	55522558	T	G	0.02036	0.0454642	0.0075822	2e-09	35.9541
rs11587071	1	55522674	T	C	0.168881	-0.0282322	0.00279415	5.30029e-24	102.092
rs10493176	1	55538552	G	T	0.07579	-0.0531381	0.00394676	2.60016e-41	181.272
rs3976734	1	55489960	G	A	0.374504	-0.0297494	0.00231882	1.10002e-37	164.597
rs200730299	1	55491853	C	A	0.195034	-0.0543492	0.00278155	5.10035e-85	381.779
rs17192725	1	55496131	A	G	0.095408	0.0305717	0.00365832	6.4003e-17	69.8354
rs17111503	1	55503448	G	A	0.268141	0.0406795	0.00235743	1e-66	297.765
rs7546522	1	55516713	T	C	0.155442	-0.0168117	0.00295297	1.2e-08	32.412
rs2483205	1	55518316	T	C	0.438633	-0.0295845	0.00214514	2.90001e-43	190.203
rs11583974	1	55551718	A	G	0.042146	0.0314531	0.00517068	1.2e-09	37.0025
rs56349475	1	55576102	C	T	0.024601	-0.0475957	0.00671909	1.39991e-12	50.1781
rs79396670	1	55588142	A	G	0.035496	-0.0336489	0.00562029	2.1e-09	35.8446
rs146273942	1	55453841	A	G	0.023188	-0.0538858	0.00722418	8.69961e-14	55.638
rs2479420	1	55492190	T	C	0.73803	-0.0283879	0.0023826	9.8992e-33	141.959
rs11810371	1	55496861	A	G	0.043743	-0.0294547	0.00507333	6.4e-09	33.7072
rs11591147	1	55505647	T	G	0.017468	-0.348456	0.00793088	1e-200	1930.43
rs11206513	1	55507649	T	C	0.600617	0.0316517	0.0021463	3.19963e-49	217.477
rs11206517	1	55526428	G	T	0.033149	0.0680285	0.00580615	1e-31	137.279
rs2495517	1	55448842	G	A	0.794271	0.0177548	0.0025792	5.79963e-12	47.3873
rs12732125	1	55470153	T	C	0.020368	-0.10344	0.0073736	1e-44	196.797
rs2479395	1	55484582	C	T	0.668453	0.0125674	0.00221762	1.5e-08	32.1156
rs77875082	1	55485042	A	G	0.032388	0.0481535	0.00605559	1.80011e-15	63.2329
rs41294821	1	55513183	T	C	0.022807	-0.0386615	0.00705365	4.20001e-08	30.0421
rs472495	1	55521313	T	G	0.648959	0.0425743	0.00218093	7.29962e-85	381.076
rs530804537	1	55583210	A	G	0.011303	-0.192336	0.00997554	7.8001e-83	371.748
rs55637835	1	55466303	T	C	0.120881	-0.0187129	0.00324835	8.40001e-09	33.1861
rs12739979	1	55496648	T	C	0.246521	-0.0202563	0.00254032	1.50003e-15	63.5833
rs72660548	1	55500978	G	C	0.018458	0.0509816	0.00777535	5.50047e-11	42.9919
rs45613943	1	55518622	C	T	0.048725	-0.0340702	0.0048672	2.60016e-12	48.9994

## Sheet: Sheet 2
Information of top SNPs from gene HMGCR, PCSK9.
Gene	Gene chromosome	Gene base pair	Probe	top eQTL SNP	SNP Chromosome	SNP base pair	Effect allele	Other allele	Effect allele frequency	eQTL association
										Tissue	beta	se	p-value	F-statistic
HMGCR	5	74645041	ENSG00000113161	rs6453133	5	74692776	G	A	0.286299	Blood	0.127763	0.00853654	1.2137e-50	223.999
PCSK9	1	55517873	ENSG00000169174.10	rs472495	1	55521313	T	G	0.627812	Blood	0.187357	0.0251219	8.79e-14	55.6205
