# Supplementary material for: Association between lipid-lowering drugs and allergic diseases: A Mendelian randomization study
Source: World Allergy Organ J. 2024 Apr 10;17(4):100899. doi: 10.1016/j.waojou.2024.100899 (PMC11017355; doi:10.1016/j.waojou.2024.100899)
Supplement: Multimedia component 3 [file mmc3.xlsx]

## Sheet: Sheet1
SMR association between expression of gene HMGCR, PCSK9 and Allergic Diseases.
Gene	GWAS association					SMR association				HEIDI Test
	Outcome	beta	se	p-value		beta	se	p-value		p-value	Number of SNPs		OR	the lower bounds of the 95% CI	the upper bounds of the 95% CI
HMGCR	AA	-0.00544089	0.0157682	0.730052		-0.0425858	0.12345	0.730122		0.805389	20		0.958308	0.752354	1.22064
HMGCR	AC	-0.0107773	0.0107517	0.316157		-0.0843538	0.084342	0.317243		0.0355861	20		0.919106	0.779062	1.08432
HMGCR	AD	0.00805143	0.0133591	0.546711		0.0630185	0.104646	0.547038		0.957196	20		1.06505	0.867545	1.30751
HMGCR	AR	0.024824	0.0146358	0.0898649		0.194297	0.115288	0.0919255		0.73777	20		1.21446	0.968829	1.52236
HMGCR	AU	-0.00669668	0.0308095	0.827929		-0.0524149	0.241171	0.827947		0.543445	20		0.948935	0.59149	1.52239
PCSK9	AA	0.0357068	0.0150908	0.0179755		0.190582	0.0845023	0.0241119		0.806448	15		1.20995	1.02527	1.4279
PCSK9	AC	0.00904629	0.0103025	0.379908		0.0482837	0.0553684	0.383184		0.395462	15		1.04947	0.94154	1.16977
PCSK9	AD	0.00583709	0.0127855	0.648001		0.0311549	0.0683691	0.648615		0.938227	15		1.03165	0.902264	1.17958
PCSK9	AR	-0.000739353	0.0140119	0.957918		-0.00394623	0.074789	0.957919		0.460289	15		0.996062	0.86025	1.15331
PCSK9	AU	-0.028185	0.0295489	0.340164		-0.150435	0.158999	0.344079		0.791373	15		0.860334	0.629976	1.17492

## Sheet: Sheet2
MR association between LDL cholesterol mediated by gene HMGCR, PCSK9 and Allergic Diseases.
Exposure	Outcome	Method	Method	Number of SNPs	beta	se	p value	OR	the lower bounds of the 95% CI	the upper bounds of the 95% CI	p value for Cochran Q test	egger_intercept	p value for MR-Egger intercept	p value for MR-PRESSO Global test
HMGCR	AA	MR Egger	MR Egger	17	-0.103639	0.444823	0.818919	0.901551	0.377007	2.15591
HMGCR	AA	Weighted median	Weighted median	17	-0.0882523	0.179905	0.623745	0.91553	0.643479	1.3026
HMGCR	AA	Inverse variance weighted	Inverse variance weighted	17	-0.0582381	0.135266	0.666799	0.943425	0.723714	1.22984	0.710587	0.00205209	0.916099	0.801
HMGCR	AA	Simple mode	Simple mode	17	-0.156789	0.236275	0.516403	0.854884	0.538005	1.3584
HMGCR	AA	Weighted mode	Weighted mode	17	-0.0801263	0.176024	0.655082	0.923	0.653682	1.30328
HMGCR	AC	MR Egger	MR Egger	17	0.518433	0.400894	0.215507	1.67939	0.765429	3.68468
HMGCR	AC	Weighted median	Weighted median	17	-0.284757	0.13735	0.038152	0.752197	0.574667	0.98457
HMGCR	AC	Inverse variance weighted	Inverse variance weighted	17	-0.260874	0.133436	0.0505779	0.770378	0.59309	1.00066	0.0064555	-0.0352305	0.0593002	0.331
HMGCR	AC	Simple mode	Simple mode	17	-0.401655	0.251107	0.129259	0.669211	0.409088	1.09474
HMGCR	AC	Weighted mode	Weighted mode	17	-0.336767	0.143564	0.0322052	0.714075	0.538939	0.946125
HMGCR	AD	MR Egger	MR Egger	17	0.0985205	0.376818	0.797298	1.10354	0.52727	2.30962
HMGCR	AD	Weighted median	Weighted median	17	0.0114501	0.14781	0.938253	1.01152	0.757102	1.35142
HMGCR	AD	Inverse variance weighted	Inverse variance weighted	17	-0.0278442	0.114621	0.808065	0.97254	0.776855	1.21752	0.637905	-0.00570846	0.729714	0.672
HMGCR	AD	Simple mode	Simple mode	17	-0.0853048	0.218351	0.701188	0.918232	0.598534	1.40869
HMGCR	AD	Weighted mode	Weighted mode	17	0.00472667	0.160403	0.976856	1.00474	0.733694	1.37591
HMGCR	AR	MR Egger	MR Egger	17	-0.392574	0.412777	0.35665	0.675316	0.300707	1.5166
HMGCR	AR	Weighted median	Weighted median	17	0.111741	0.164199	0.496174	1.11822	0.810512	1.54276
HMGCR	AR	Inverse variance weighted	Inverse variance weighted	17	0.0646287	0.125546	0.606705	1.06676	0.834068	1.36438	0.500594	0.0206557	0.263112	0.553
HMGCR	AR	Simple mode	Simple mode	17	-0.205651	0.250103	0.423011	0.814117	0.498649	1.32917
HMGCR	AR	Weighted mode	Weighted mode	17	0.0738114	0.160478	0.651743	1.0766	0.786057	1.47454
HMGCR	AU	MR Egger	MR Egger	17	-0.250412	0.869453	0.77728	0.77848	0.14163	4.27899
HMGCR	AU	Weighted median	Weighted median	17	-0.62734	0.360546	0.081864	0.534011	0.263419	1.08256
HMGCR	AU	Inverse variance weighted	Inverse variance weighted	17	-0.49835	0.264359	0.0594125	0.607532	0.361861	1.01999	0.861071	-0.0112046	0.76879	0.845
HMGCR	AU	Simple mode	Simple mode	17	-0.28461	0.600324	0.641838	0.752308	0.231947	2.44007
HMGCR	AU	Weighted mode	Weighted mode	17	-0.492408	0.401105	0.237342	0.611153	0.278434	1.34146
PCSK9	AA	MR Egger	MR Egger	28	0.151519	0.115668	0.201671	1.1636	0.927567	1.4597
PCSK9	AA	Weighted median	Weighted median	28	0.179203	0.0978368	0.0670038	1.19626	0.987521	1.44913
PCSK9	AA	Inverse variance weighted	Inverse variance weighted	28	0.272955	0.0882088	0.00197202	1.31384	1.10524	1.56181	0.150952	0.0110259	0.128948	0.826
PCSK9	AA	Simple mode	Simple mode	28	0.813076	0.252195	0.00329516	2.25483	1.37544	3.69647
PCSK9	AA	Weighted mode	Weighted mode	28	0.191738	0.093194	0.0494229	1.21135	1.00912	1.45412
PCSK9	AC	MR Egger	MR Egger	28	0.0383255	0.0731757	0.604891	1.03907	0.900236	1.19931
PCSK9	AC	Weighted median	Weighted median	28	0.0557156	0.0670894	0.406275	1.0573	0.92702	1.20588
PCSK9	AC	Inverse variance weighted	Inverse variance weighted	28	0.107294	0.055288	0.0523014	1.11326	0.99893	1.24068	0.352808	0.00624745	0.17144	0.397
PCSK9	AC	Simple mode	Simple mode	28	0.0440176	0.14474	0.763371	1.045	0.786886	1.38778
PCSK9	AC	Weighted mode	Weighted mode	28	0.0548464	0.0597753	0.366982	1.05638	0.939589	1.18768
PCSK9	AD	MR Egger	MR Egger	28	0.176572	0.0885861	0.056828	1.19312	1.00295	1.41935
PCSK9	AD	Weighted median	Weighted median	28	0.145684	0.0868759	0.0935575	1.15683	0.975707	1.37158
PCSK9	AD	Inverse variance weighted	Inverse variance weighted	28	0.17955	0.0658239	0.00637698	1.19668	1.05183	1.36147	0.896405	0.000271002	0.960321	0.916
PCSK9	AD	Simple mode	Simple mode	28	0.158702	0.152415	0.306996	1.17199	0.86933	1.58002
PCSK9	AD	Weighted mode	Weighted mode	28	0.158702	0.0745743	0.0426064	1.17199	1.01261	1.35644
PCSK9	AR	MR Egger	MR Egger	28	-0.267503	0.0964885	0.0101506	0.765288	0.633421	0.924608
PCSK9	AR	Weighted median	Weighted median	28	-0.18469	0.0936862	0.0486822	0.831362	0.691899	0.998936
PCSK9	AR	Inverse variance weighted	Inverse variance weighted	28	-0.185752	0.0717615	0.00964056	0.83048	0.721513	0.955902	0.665574	0.00748197	0.216229	0.663
PCSK9	AR	Simple mode	Simple mode	28	-0.340222	0.168739	0.0538217	0.711613	0.511222	0.990552
PCSK9	AR	Weighted mode	Weighted mode	28	-0.237546	0.0842685	0.00891215	0.788561	0.668505	0.930178
PCSK9	AU	MR Egger	MR Egger	28	0.325362	0.222994	0.156525	1.38453	0.894307	2.14348
PCSK9	AU	Weighted median	Weighted median	28	0.339818	0.205525	0.098246	1.40469	0.938934	2.10149
PCSK9	AU	Inverse variance weighted	Inverse variance weighted	28	0.162207	0.165946	0.328337	1.1761	0.849551	1.62818	0.238954	-0.0147252	0.285449	0.272
PCSK9	AU	Simple mode	Simple mode	28	-0.267168	0.504173	0.600502	0.765544	0.284977	2.05651
PCSK9	AU	Weighted mode	Weighted mode	28	0.173685	0.183575	0.352475	1.18968	0.830173	1.70487

## Sheet: Sheet3
SMR association between expression of gene HMGCR, PCSK9 and LDL cholesterol level.
Exposure	SMR association				HEIDI Test
	beta	se	p-value		p-value	Number of SNPs
PCSK9	0.227236	0.0326172	3.2434e-12		0.395831	13
HMGCR	0.379111	0.0310672	2.99844e-34		2.9709e-10	20

## Sheet: Sheet4
MR association between LDL cholesterol mediated by gene HMGCR, PCSK9 and coronary heart disease.
Exposure	Method	Number of SNPs	beta	se	p value	OR	the lower bounds of the 95% CI	the upper bounds of the 95% CI
HMGCR	MR Egger	17	0.127209	0.394018	0.751266	1.13565	0.524627	2.45834
HMGCR	Weighted median	17	0.419339	0.111326	0.000165377	1.52096	1.2228	1.89182
HMGCR	Inverse variance weighted	17	0.480291	0.119212	5.60468e-05	1.61654	1.27971	2.04204
HMGCR	Simple mode	17	0.617296	0.21855	0.0122077	1.85391	1.20797	2.84526
HMGCR	Weighted mode	17	0.397785	0.113752	0.00298271	1.48852	1.19104	1.8603
PCSK9	MR Egger	28	0.723239	0.112126	7.7862e-07	2.0611	1.65446	2.56769
PCSK9	Weighted median	28	0.699474	0.066214	4.38322e-26	2.01269	1.76773	2.29161
PCSK9	Inverse variance weighted	28	0.848481	0.0850394	1.91204e-23	2.3361	1.97744	2.7598
PCSK9	Simple mode	28	0.785102	0.233146	0.00229297	2.19263	1.38838	3.46277
PCSK9	Weighted mode	28	0.738529	0.055287	2.05493e-13	2.09285	1.87792	2.33239
